# Supplementary material for: Non-Thermal Effects of Terahertz Radiation on Gene Expression: Systematic Review and Meta-Analysis
Source: Genes (Basel). 2024 Aug 8;15(8):1045. doi: 10.3390/genes15081045 (PMC11354197; doi:10.3390/genes15081045)
Supplement: Supplementary file 1 [file genes-15-01045-s001.zip]

Archive with 2 entries (2 files):
- genes-3143633-Supplementary File S1.R
- genes-3143633-supplementary.pdf
